# Supplementary material for: Functional Analysis of PdbERF109 Gene Regulation of Salt Tolerance in Populus davidiana × P. bolleana
Source: Plants (Basel). 2025 Sep 6;14(17):2800. doi: 10.3390/plants14172800 (PMC12430475; doi:10.3390/plants14172800)
Supplement: Supplementary file 1 [file plants-14-02800-s001.zip]

Archive with 3 entries (3 files):
- Table S1ú║15PdbERF genes primer .xlsx
- Table S2ú║PdbERF109 primer.xlsx
- word1.pdf
