# Supplementary material for: Functional Analysis of PdbERF109 Gene Regulation of Salt Tolerance in Populus davidiana × P. bolleana
Source: Plants (Basel). 2025 Sep 6;14(17):2800. doi: 10.3390/plants14172800 (PMC12430475; doi:10.3390/plants14172800)
Supplement: Supplementary file 1 [file plants-14-02800-s001.zip › Table S1ú║15PdbERF genes primer .xlsx]

## Sheet: S1
Gene ID	F	R
Potri.018G109201	ATTCTGCTGCTCAAACATTC	TTCTTGACAGTACTATCACG
Potri.006G186301	TTATGCGAGAGTGGAGAGAC	TGGAGAAGCTGCAACTCAAC
Potri.003G212800	GACCGCAATGTTCAAGAGCC	AAGTTGTATGCATGAGAATT
Potri.008G117100	TATCCATCACACCAACCTCC	GGAGCTTTCTTGATTCGGCT
Potri.010G129200	CCTGAACGCTCATTCGAAAG	AAGCTGTTCACGCGCTTTCA
Potri.009G101900	CGCCGGCAGCTCCACCGCTA	GTGGATGTGAAGTGATGATT
Potri.004G141200	TCACCGATGAGATTGACC	TCTACTTCCAAATTGTGAAT
Potri.007G043400	GACGAGTAGACGAACACAAC	CCCACATTACCATCATCAGC
Potri.003G162500	AGAGTTCAAGGAAGAACCGA	GTCTGGGTAAGTATCTGGTG
Potri.001G067600	AGAGTTCACGAGTTCGGCTA	TTGGCATCATTGCTAGAA
Potri.012G108500	CTGAACCTGTCTCTAATCAC	TTCTCCACCAAATGGAACTG
Potri.007G076800	CAGTCCAACAGCAAACCAGT	TGAGGTTGGCTAACTTGCTC
Potri.005G087200	ATGTAGTGGCTGGAAATGTG	CAAATGCTCTACCGTGCCTT
Potri.005G195000	CACAGATAGCGATGATAACC	TCTGCTGAACTGCTATACCC
Potri.002G065600	GTGGCTTCTCTACAATCATC	TAACCCAACTGTTGACCAGC
