# Supplementary material for: Functional Analysis of PdbERF109 Gene Regulation of Salt Tolerance in Populus davidiana × P. bolleana
Source: Plants (Basel). 2025 Sep 6;14(17):2800. doi: 10.3390/plants14172800 (PMC12430475; doi:10.3390/plants14172800)
Supplement: Supplementary file 1 [file plants-14-02800-s001.zip › Table S2ú║PdbERF109 primer.xlsx]

## Sheet: Sheet1
Primer	Sequence
Act-F	ACCCTCCAATCCAGACACTG
Act-R	TTGCTGACCGTATGAGCAAG
A19-F	GACGCAGGAAGCACAAGTGC
A19-R	CAGCTGCCATTCTTAGGCAC
proA19-F	AAGGCAACCAACTTCATCATCC
proA19-R	CCTCTTTGGAGATCTTTGCAT
A19-qPCR-F	CGCCGGCAGCTCCACCGCTA
A19-qPCR-R	GTGGATGTGAAGTGATGATT
A19-XbaI-F	TCTAGAATGCAAAGATCTCCAAAG
A19-SpeI-R	ACTAGTAAAACCAATGGTAGCAGC
